# Supplementary material for: Automated Joint Space Detection Improves Bone Segmentation Accuracy
Source: bioRxiv. 2025 May 6:2025.04.30.651481. Preprint. [Version 1] doi: 10.1101/2025.04.30.651481 (PMC12247839; doi:10.1101/2025.04.30.651481)
Supplement: Supplement 4 [file media-4.zip]

Archive with 5 entries (5 files):
- HindPawBone_Joint_Extraction-for-model-training_with-range-input.hxisp
- HindPawBoneSegmentation-Recipe4-BTH+DL+SEF+MEF_D2.hxisp
- JointsD5d5-20x6x200x3D-resnet18.hdf5
- JointsD5d5-20x6x200x3D-resnet18.json
- JointsD5d5-20x6x200x3D-resnet18.py
