# Supplementary material for: Automated Joint Space Detection Improves Bone Segmentation Accuracy
Source: bioRxiv. 2025 May 6:2025.04.30.651481. Preprint. [Version 1] doi: 10.1101/2025.04.30.651481 (PMC12247839; doi:10.1101/2025.04.30.651481)
Supplement: Supplement 4 [file media-4.zip › HindPawBone_Joint_Extraction-for-model-training_with-range-input.hxisp]

<?xml version="1.0" encoding="windows-1252"?>
<Workflow name="Workflow">
  <WorkflowStepsList>
    <Step uid="{5c67e546-a3fb-4160-af56-897ed6ba40fb}">
      <CommonInfo productVersion="2022.2" productName=""/>
      <ToolInfo action="INPUT_STEP"/>
      <StepInfo isResultSavedInRecordMode="0" comment="" isResultExportedInPool="0" name="" areVolatile="0" outputName="" paused="0"/>
    </Step>
    <Step uid="{3dd3cb66-b9bc-4479-87fe-eea4c7079a57}">
      <CommonInfo room="" productVersion="2022.2" productName="" reuseRoom="0"/>
      <ToolInfo label="Object" resourceKey="HxISPReferenceModule" action="MODULE_TOOL"/>
      <StepInfo isResultSavedInRecordMode="0" comment="" isResultExportedInPool="0" name="Reference" areVolatile="0" outputName="" paused="0"/>
      <Action initCommands="create HxISPReferenceModule &quot;Object&quot;&#xa;&quot;Object&quot; setIconPosition 0 0&#xa;&quot;Object&quot; fire&#xa;&quot;Object&quot; applyTransformToResult 1&#xa;&quot;Object&quot; fire&#xa;&quot;Object&quot; setViewerMask 16383&#xa;&quot;Object&quot; setPickable 1&#xa;&quot;Object&quot; data connect data-2&#xa;&quot;Object&quot; reference connect reference-2&#xa;" commandsNeedReplacement="1" isReproducible="1" canBePaused="1" modifyInput="reference" getResultCommands="" applyCommands=""/>
      <Parameters/>
      <Connections>
        <Connection uid="{5c67e546-a3fb-4160-af56-897ed6ba40fb}" resultSlot="-2" name="data"/>
        <Connection uid="{5c67e546-a3fb-4160-af56-897ed6ba40fb}" resultSlot="-2" name="reference"/>
      </Connections>
      <Results>
        <Result resultSlot="-2"/>
      </Results>
    </Step>
    <Step uid="{df41bf48-5bdc-40a9-8385-b807517292e2}">
      <CommonInfo room="" productVersion="2022.2" productName="" reuseRoom="0"/>
      <ToolInfo label="Thresholding" resourceKey="HxISPThreshold" action="MODULE_TOOL"/>
      <StepInfo isResultSavedInRecordMode="0" comment="" isResultExportedInPool="0" name="Thresholding" areVolatile="0" outputName="" paused="0"/>
      <Action initCommands="create HxISPThreshold &quot;Thresholding&quot;&#xa;&quot;Thresholding&quot; setVar &quot;CustomHelp&quot; {HxISPThreshold}&#xa;&quot;Thresholding&quot; setVar &quot;CustomXML&quot; {HxISPThreshold_config.xml}&#xa;&quot;Thresholding&quot; data connect &quot;0_Data_stack_labels-20x6x200x200x200_V21.am&quot;&#xa;&quot;Thresholding&quot; fire&#xa;&quot;Thresholding&quot; intensityRange setValues 1 255&#xa;&quot;Thresholding&quot; intensityRange setButtons 0&#xa;&quot;Thresholding&quot; intensityRange setEditButton 1&#xa;&quot;Thresholding&quot; intensityRange setIncrement 17&#xa;&quot;Thresholding&quot; intensityRange setSubMinMax 0 0&#xa;&quot;Thresholding&quot; applyTransformToResult 1&#xa;&quot;Thresholding&quot; fire&#xa;&quot;Thresholding&quot; setViewerMask 16383&#xa;&quot;Thresholding&quot; setPickable 1&#xa;" commandsNeedReplacement="1" isReproducible="1" canBePaused="1" modifyInput="" getResultCommands="" applyCommands=""/>
      <Parameters/>
      <Connections>
        <Connection uid="{3dd3cb66-b9bc-4479-87fe-eea4c7079a57}" resultSlot="-2" name="data"/>
      </Connections>
      <Results>
        <Result resultSlot="-2"/>
        <Result resultSlot="0"/>
      </Results>
      <displayedPorts>
        <displayedPort name="intensityRange"/>
      </displayedPorts>
      <filenamePorts/>
    </Step>
    <Step uid="{c7dab095-2e69-4871-b683-00a451b66d35}">
      <CommonInfo room="" productVersion="2022.2" productName="" reuseRoom="0"/>
      <ToolInfo label="Dilation" resourceKey="ModuleGroup Dilation" action="MODULE_TOOL"/>
      <StepInfo isResultSavedInRecordMode="0" comment="" isResultExportedInPool="0" name="Dilation" areVolatile="0" outputName="" paused="0"/>
      <Action initCommands="create spheredilate3d &quot;Dilation&quot;&#xa;&quot;Dilation&quot; setVar &quot;CustomHelp&quot; {spheredilate3d.html}&#xa;&quot;Dilation&quot; setVar &quot;CustomXML&quot; {spheredilate3d_config.xml}&#xa;&quot;Dilation&quot; Type setState {type Ball}&#xa;&quot;Dilation&quot; interpretation setValue 0&#xa;&quot;Dilation&quot; outputLocation setIndex 0 0&#xa;&quot;Dilation&quot; inputImage connect &quot;2_Thresholding&quot;&#xa;&quot;Dilation&quot; size setValue 0 5&#xa;&quot;Dilation&quot; precision setIndex 0 0&#xa;&quot;Dilation&quot; applyTransformToResult 1&#xa;&quot;Dilation&quot; fire&#xa;&quot;Dilation&quot; setViewerMask 16383&#xa;&quot;Dilation&quot; setPickable 1&#xa;" commandsNeedReplacement="1" isReproducible="1" canBePaused="1" modifyInput="" getResultCommands="" applyCommands=""/>
      <Parameters/>
      <Connections>
        <Connection uid="{df41bf48-5bdc-40a9-8385-b807517292e2}" resultSlot="-2" name="inputImage"/>
      </Connections>
      <Results>
        <Result resultSlot="-2"/>
        <Result resultSlot="0"/>
      </Results>
      <displayedPorts>
        <displayedPort name="size"/>
      </displayedPorts>
      <filenamePorts/>
    </Step>
    <Step uid="{fc2ab3ca-5e67-4881-9949-71c3bf9c93e1}">
      <CommonInfo room="" productVersion="2022.2" productName="" reuseRoom="0"/>
      <ToolInfo label="Reference Change" resourceKey="HxISPReferenceModule" action="MODULE_TOOL"/>
      <StepInfo isResultSavedInRecordMode="0" comment="" isResultExportedInPool="0" name="Reference Change" areVolatile="0" outputName="" paused="0"/>
      <Action initCommands="create HxISPReferenceModule &quot;Reference Change&quot;&#xa;&quot;Reference Change&quot; setIconPosition 0 0&#xa;&quot;Reference Change&quot; setVar &quot;CustomHelp&quot; {HxISPReferenceModule}&#xa;&quot;Reference Change&quot; data connect data-2&#xa;&quot;Reference Change&quot; fire&#xa;&quot;Reference Change&quot; applyTransformToResult 1&#xa;&quot;Reference Change&quot; fire&#xa;&quot;Reference Change&quot; setViewerMask 16383&#xa;&quot;Reference Change&quot; setPickable 1&#xa;&#xa;&quot;Reference Change&quot; reference connect reference-1" commandsNeedReplacement="1" isReproducible="1" canBePaused="1" modifyInput="reference" getResultCommands="" applyCommands=""/>
      <Parameters/>
      <Connections>
        <Connection uid="{c7dab095-2e69-4871-b683-00a451b66d35}" resultSlot="-2" name="data"/>
        <Connection uid="{5c67e546-a3fb-4160-af56-897ed6ba40fb}" resultSlot="-1" name="reference"/>
      </Connections>
      <Results>
        <Result resultSlot="-2"/>
      </Results>
    </Step>
    <Step uid="{6d839e65-1a43-4835-b313-9524d55e3343}">
      <CommonInfo room="" productVersion="2022.2" productName="" reuseRoom="0"/>
      <ToolInfo label="Expand Labels" resourceKey="ModuleGroup Expand Labels" action="MODULE_TOOL"/>
      <StepInfo isResultSavedInRecordMode="0" comment="" isResultExportedInPool="0" name="Expand Labels" areVolatile="0" outputName="" paused="0"/>
      <Action initCommands="create dilateextrlab &quot;Expand Labels&quot;&#xa;&quot;Expand Labels&quot; setIconPosition 160 220&#xa;&quot;Expand Labels&quot; setVar &quot;CustomHelp&quot; {dilateextrlab}&#xa;&quot;Expand Labels&quot; Type setState {type Fill All Image}&#xa;&quot;Expand Labels&quot; interpretation setValue 0&#xa;&quot;Expand Labels&quot; outputLocation setIndex 0 0&#xa;&quot;Expand Labels&quot; neighborhood setValue 2&#xa;&quot;Expand Labels&quot; inputLabelImage connect &quot;0_Data_739-4m.grown.view&quot;&#xa;&quot;Expand Labels&quot; applyTransformToResult 1&#xa;&quot;Expand Labels&quot; fire&#xa;&quot;Expand Labels&quot; setViewerMask 16383&#xa;&quot;Expand Labels&quot; setPickable 1&#xa;" commandsNeedReplacement="1" isReproducible="1" canBePaused="1" modifyInput="" getResultCommands="" applyCommands=""/>
      <Parameters/>
      <Connections>
        <Connection uid="{fc2ab3ca-5e67-4881-9949-71c3bf9c93e1}" resultSlot="-2" name="inputLabelImage"/>
      </Connections>
      <Results>
        <Result resultSlot="-2"/>
        <Result resultSlot="0"/>
      </Results>
      <displayedPorts/>
      <filenamePorts/>
    </Step>
    <Step uid="{82eff52a-d922-4195-adb7-44884c7087a1}">
      <CommonInfo room="" productVersion="2022.2" productName="" reuseRoom="0"/>
      <ToolInfo label="Mask" resourceKey="mask" action="MODULE_TOOL"/>
      <StepInfo isResultSavedInRecordMode="0" comment="" isResultExportedInPool="0" name="Mask" areVolatile="0" outputName="" paused="0"/>
      <Action initCommands="create mask &quot;Mask&quot;&#xa;&quot;Mask&quot; setVar &quot;CustomHelp&quot; {mask.html}&#xa;&quot;Mask&quot; setVar &quot;CustomXML&quot; {mask_config.xml}&#xa;&quot;Mask&quot; interpretation setValue 0&#xa;&quot;Mask&quot; outputLocation setIndex 0 0&#xa;&quot;Mask&quot; inputImage connect &quot;5_ExpandLabels&quot;&#xa;&quot;Mask&quot; inputBinaryImage connect &quot;3_Dilation&quot;&#xa;&quot;Mask&quot; applyTransformToResult 1&#xa;&quot;Mask&quot; fire&#xa;&quot;Mask&quot; setViewerMask 16383&#xa;&quot;Mask&quot; setPickable 1&#xa;" commandsNeedReplacement="1" isReproducible="1" canBePaused="1" modifyInput="" getResultCommands="" applyCommands=""/>
      <Parameters/>
      <Connections>
        <Connection uid="{c7dab095-2e69-4871-b683-00a451b66d35}" resultSlot="0" name="inputBinaryImage"/>
        <Connection uid="{6d839e65-1a43-4835-b313-9524d55e3343}" resultSlot="-2" name="inputImage"/>
      </Connections>
      <Results>
        <Result resultSlot="-2"/>
        <Result resultSlot="0"/>
      </Results>
      <displayedPorts/>
      <filenamePorts/>
    </Step>
    <Step uid="{49f68302-8cdc-46c7-b31a-16a8cc8d4b8a}">
      <CommonInfo room="" productVersion="2022.2" productName="" reuseRoom="0"/>
      <ToolInfo label="Label Interfaces" resourceKey="getmultiphase" action="MODULE_TOOL"/>
      <StepInfo isResultSavedInRecordMode="0" comment="" isResultExportedInPool="0" name="Label Interfaces" areVolatile="0" outputName="" paused="0"/>
      <Action initCommands="create getmultiphase &quot;Label Interfaces&quot;&#xa;&quot;Label Interfaces&quot; setVar &quot;CustomHelp&quot; {getmultiphase.html}&#xa;&quot;Label Interfaces&quot; setVar &quot;CustomXML&quot; {getmultiphase_config.xml}&#xa;&quot;Label Interfaces&quot; interpretation setValue 0&#xa;&quot;Label Interfaces&quot; outputLocation setIndex 0 0&#xa;&quot;Label Interfaces&quot; neighborhood setValue 2&#xa;&quot;Label Interfaces&quot; inputLabelImage connect &quot;6_Mask&quot;&#xa;&quot;Label Interfaces&quot; numberOfPhases setValue 0 2&#xa;&quot;Label Interfaces&quot; onlyBlackVoxels setIndex 0 0&#xa;&quot;Label Interfaces&quot; applyTransformToResult 1&#xa;&quot;Label Interfaces&quot; fire&#xa;&quot;Label Interfaces&quot; setViewerMask 16383&#xa;&quot;Label Interfaces&quot; setPickable 1&#xa;" commandsNeedReplacement="1" isReproducible="1" canBePaused="1" modifyInput="" getResultCommands="" applyCommands=""/>
      <Parameters/>
      <Connections>
        <Connection uid="{82eff52a-d922-4195-adb7-44884c7087a1}" resultSlot="-2" name="inputLabelImage"/>
      </Connections>
      <Results>
        <Result resultSlot="-2"/>
        <Result resultSlot="0"/>
      </Results>
      <displayedPorts/>
      <filenamePorts/>
    </Step>
    <Step uid="{443451f2-48d5-47a2-9074-9ef7a3a19f53}">
      <CommonInfo room="" productVersion="2022.2" productName="" reuseRoom="0"/>
      <ToolInfo label="Dilation" resourceKey="ModuleGroup Dilation" action="MODULE_TOOL"/>
      <StepInfo isResultSavedInRecordMode="0" comment="" isResultExportedInPool="0" name="Dilation" areVolatile="0" outputName="" paused="0"/>
      <Action initCommands="create spheredilate3d &quot;Dilation&quot;&#xa;&quot;Dilation&quot; setVar &quot;CustomHelp&quot; {spheredilate3d.html}&#xa;&quot;Dilation&quot; setVar &quot;CustomXML&quot; {spheredilate3d_config.xml}&#xa;&quot;Dilation&quot; Type setState {type Ball}&#xa;&quot;Dilation&quot; interpretation setValue 0&#xa;&quot;Dilation&quot; outputLocation setIndex 0 0&#xa;&quot;Dilation&quot; inputImage connect &quot;7_LabelInterfaces&quot;&#xa;&quot;Dilation&quot; size setValue 0 5&#xa;&quot;Dilation&quot; precision setIndex 0 0&#xa;&quot;Dilation&quot; applyTransformToResult 1&#xa;&quot;Dilation&quot; fire&#xa;&quot;Dilation&quot; setViewerMask 16383&#xa;&quot;Dilation&quot; setPickable 1&#xa;" commandsNeedReplacement="1" isReproducible="1" canBePaused="1" modifyInput="" getResultCommands="" applyCommands=""/>
      <Parameters/>
      <Connections>
        <Connection uid="{49f68302-8cdc-46c7-b31a-16a8cc8d4b8a}" resultSlot="-2" name="inputImage"/>
      </Connections>
      <Results>
        <Result resultSlot="-2"/>
        <Result resultSlot="0"/>
      </Results>
      <displayedPorts>
        <displayedPort name="size"/>
      </displayedPorts>
      <filenamePorts/>
    </Step>
  </WorkflowStepsList>
</Workflow>
